# Supplementary material for: Identifying the Effect of Ursolic Acid Against Triple-Negative Breast Cancer: Coupling Network Pharmacology With Experiments Verification
Source: Front Pharmacol. 2021 Nov 11;12:685773. doi: 10.3389/fphar.2021.685773 (PMC8631906; doi:10.3389/fphar.2021.685773)
Supplement: Supplementary file 2 [file Table1.XLSX]

## Sheet: Sheet1
Supplementary Table S1:Detailed information on molecular docking of candidate targets
Gene Name	Score
CDK1(4yc6)	4.4433
CCNA2(6guc)	3.3181
CDC20(4n14)	2.2633
CCNB2(2jgz)	3.6939
MAD2L1(2qyf)	2.9519
AURKB(2bfy)	3.1078
TOP2A(1zxm)	2.0743
BUB1B(5k6s)	2.871
KIF11(3k5e)	3.7422
CDCA8(N/A)	N/A
NCAPG(6igx)	4.0304
KIF2C(2heh)	2.123
UBE2C(2z5d)	4.8122
